# Supplementary material for: Zika virus threshold determines transmission by European Aedes albopictus mosquitoes
Source: Emerg Microbes Infect. 2019 Nov 18;8(1):1668–78. doi: 10.1080/22221751.2019.1689797 (PMC6882490; doi:10.1080/22221751.2019.1689797)
Supplement: Supplemental Material [file TEMI_A_1689797_SM7565.zip]

Archive with 8 entries (8 files):
- Figure_S1.pdf
- Figure_S2.pdf
- Figure_S3.pdf
- Figure_S4.pdf
- Table_S1_final.doc
- Table_S2_final.doc
- Table_S3_final.doc
- Table_S4_final.doc
